# Supplementary material for: Biomarker metabolites capturing the metabolite variance present in a rice plant developmental period
Source: BMC Plant Biol. 2005 May 31;5:8. doi: 10.1186/1471-2229-5-8 (PMC1175851; doi:10.1186/1471-2229-5-8)
Supplement: Additional File 1 — Ranked principal component loadings of identified metabolites. List of metabolites that were used in the principal component analysis and subsequent clustering, and have been at least partially or tentatively identified. The actual ranks based on loading values on the top three principal components are presented. The selected biomarker listings are bolded. When a biomarker has multiple metabolite entries, then these entries are matched through use of a non-black font color. [file 1471-2229-5-8-S1.xls]

## Sheet: Sheet1
Metabolite	Rank of PC1 Loading	Rank of PC2 Loading	Rank of PC3 Loading
Cytosine,N,O	5	123	287
Sugar	5	229	229
Glycerol	5	232	181
Serine,N,N,O,O	11	90	222
Glycine,N,N,O	15	98	296
Carbonate	22	132	271
Alanine,N,N,O	23	150	278
Linolenic Acid ME	23	257	224
Sugar	26	137	265
Oxalic Acid	27	164	256
Acetic Acid 1	33	83	303
Carbonate	36	128	319
Aspartate,N,N,O,O	37	51	241
Sugar Deriv.A1	37	80	276
Glactose Derivative 8	37	83	263
Sugar	42	272	251
11-Octadecanoic Acid (Z) ME	47	182	287
Galactose derivative 6	47	240	149
Galactose derivative 4	47	247	142
2-methylenesuccinate	51	60	142
Sterol2	51	276	193
b-Sitosterol	51	281	190
Linoleic Acid,O	56	261	162
Galactose derivative 5	62	247	151
Sugar	68	272	184
Phytol Deriv. 3	68	286	243
b-Alanine,N,N,O	73	21	285
Malate	73	240	280
Borate	77	62	262
trans-Aconitic Acid	79	203	66
myo-Inositol	79	289	230
Lauryl Alcohol?	84	32	93
Uracil	84	55	46
Sugar	88	246	187
Sugar	89	139	113
Phytol Deriv. 1	91	300	203
Phytol Deriv?	97	306	184
Sugar	99	171	330
Sugar	99	173	118
Glycine,N,N,O	103	299	134
Hexadecanoic Acid ME	107	217	42
Tricosanoic Acid ME	107	286	118
Galactose1	109	105	332
Salicyclic Acid	112	303	203
Sterol3	112	306	136
Fumarate	115	308	260
Succinic Acid	115	311	171
Galactose derivative 1	119	269	113
Cytosine,N,N	121	6	231
Eicosanol,O	123	195	11
Glycerate	124	324	178
Heptadecanoic Acid ME	128	240	86
Heneicosane NIST	131	195	71
Galactosyl Glycerol1	131	233	125
Octadecanoic Acid ME	131	326	250
Pyroglutamate,N,O	136	261	68
Galactosyl Glycerol NIST?	136	276	118
Tetronate	139	289	236
Sugar	140	217	131
Tetracosanoic Acid ME	140	258	149
Phenanthrene	145	190	92
Palmitoleic Acid ME	148	239	32
Docosanoic acid, 2-[(trimethylsilyl)oxy]-, ME NIST	149	162	54
Sugar	149	217	211
Sugar	149	224	226
Shikimate	155	206	326
Phytol Deriv. 2	158	184	165
Sugar	162	128	74
Pipecolic Acid	163	289	84
Heneicosanol,O	166	169	174
Ribitol	171	154	310
Galactose 2?	174	181	161
b-Alanine,N,O,O	178	62	35
Sterol1	178	80	35
Linoleic Acid ME	178	154	35
Vanillic Acid??	182	13	26
2[3H]-Furanone,dihydro-3,4 hydroxy	182	198	79
Ascorbate_	182	330	200
Serine,N,O,O	187	151	27
Hexacosanoic Acid ME	190	224	193
Asparagine,N,N,N,O	193	176	11
Aspartate,N,O,O	196	67	14
Tetradecanoic Acid ME	197	309	74
p-hydroxybenzoate	200	4	91
Glucose Derivative	200	72	22
Fructose1	202	165	317
Threonine,N,O,O	204	90	5
Phosphoric Acid Monomethylester	204	143	108
Cholesterol	204	321	190
Eicosanoic Acid ME	211	108	2
Quinate	212	198	331
Adenosine	212	258	155
Ergo-sterol1	216	8	329
Cyclohexasiloxane, dodecamethyl-	216	95	61
Serine,O,O	219	226	3
Sucrose	220	198	302
Sugar	225	281	16
Threonine,O,O	227	111	1
Maltose2	231	233	152
Valine,N,O	234	103	29
Docosanol,O	235	170	223
Sugar Deriv. A2	237	120	8
Inositol	238	237	9
Phosphate	239	115	100
Isomaltose	240	295	307
Pentasiloxane, dodecamethyl-	241	46	146
Aspartate,O,O	248	229	59
Stigmasterol	249	39	76
Leucine_Isoleucine,N,O	250	46	34
Thymine	251	98	32
Ethanol Amine	252	193	110
Phenylalanine,N,O	253	106	27
b-glycerophosphate	254	220	83
Phosphate	258	247	4
Mannose1	261	98	242
Tetracosanoic acid, 2-[(trimethylsilyl)oxy]-, methyl ester	261	177	25
a-glycerophosphate	261	220	86
Octadecanol,O	265	321	203
Sugar	265	329	152
Gentisic Acid	267	111	189
1-Docosene	269	272	127
Ethanol Amine,N,N,O	273	2	136
Glycerol Phosphate Deriv.	275	229	96
Methionine,N,O	277	17	35
Monomethyl Phosphate1	277	261	131
Ergo-sterol2	279	44	49
Galactinol?	280	328	260
Leucine,O	281	54	61
Urea	281	317	265
Docosanoic Acid ME	284	9	180
Cinnamic acid, 3-methoxy-4-(trimethylsiloxy)-, methyl ester	284	55	239
Acetic Acid 2	288	278	140
Heneicosanoic Acid ME	289	21	152
Glycerol	293	295	49
Citrate	294	315	265
Xylose1_Ribose	296	120	118
Pentacosanoic Acid ME	296	126	173
Octacosanoic Acid ME	296	137	203
GABA	299	32	213
Asparagine,N,N,O	302	237	127
Lysine,N,N,O	304	27	106
Trehalose	307	313	238
Hexacosanol,O	311	13	245
Triacontane	313	151	155
Octacosanol,O	317	35	220
Ribose_Xylose	317	106	76
Tyramine,N,N,O	319	30	146
Lysine,N,N,N,O	319	93	162
Triacontanol,O	321	139	212
Glutamate,N,O,O	323	265	93
Putrescine	326	25	174
Solvent?	326	209	155
Glutamate,O,O	328	286	103
Pentasiloxane	329	247	174
Solvent	330	215	165
